# Supplementary material for: Curcumin–Coumarin Hybrid Analogues as Multitarget Agents in Neurodegenerative Disorders
Source: Molecules. 2021 Jul 28;26(15):4550. doi: 10.3390/molecules26154550 (PMC8348017; doi:10.3390/molecules26154550)
Supplement: Supplementary file 1 [file molecules-26-04550-s001.zip]

Archive with 1 entries (1 files):
- molecules-1267907-supplementary.pdf
